# Supplementary material for: Canine Gastric Cancer: Current Treatment Approaches
Source: Vet Sci. 2022 Jul 26;9(8):383. doi: 10.3390/vetsci9080383 (PMC9394467; doi:10.3390/vetsci9080383)
Supplement: Supplementary file 1 [file vetsci-09-00383-s001.zip]

Archive with 1 entries (1 files):
- vetsci-1746614-supplementary.pdf
